# Supplementary material for: GPCR-SSFE: A comprehensive database of G-protein-coupled receptor template predictions and homology models
Source: BMC Bioinformatics. 2011 May 23;12:185. doi: 10.1186/1471-2105-12-185 (PMC3113946; doi:10.1186/1471-2105-12-185)
Supplement: Additional file 1 — List of the GPCRs in the HMMER profile used for alignment. List of GPCRs used to build the HMMER profile used for sequence alignment by GPCR-SSFE. The identifier used in the alignment, UniProt entry name, phylogenetic group and cluster (according to the phylogenetic tree for family A [23]) and the receptor type are given. The five GPCRs with crystal structures are highlighted in grey. The amino acid sequences of 3EML, 2VT4 and 2RH1 were modified compared to wild-type (due to either substitutions or deletions) and therefore the wild-type sequences were also included in the profile. [file 1471-2105-12-185-S1.XLSX]

## Sheet: supplementary_material
Alignment Identifier	UniProt Entry Name	Group	Cluster	Receptor type
PTGER3	PE2R3_HUMAN	alpha	Prostaglandin	Prostaglandin E2 subtype
PTGER4	PE2R4_HUMAN	alpha	Prostaglandin	Prostaglandin E2 subtype
GPR27	GPR27_HUMAN	alpha	Prostaglandin	Orphan
HTR1B	5HT1B_HUMAN	alpha	Amine	Serotonin
HTR2B	5HT2B_HUMAN	alpha	Amine	Serotonin
hDRD2	DRD1_HUMAN	alpha	Amine	Dopamine
hACM1	ACM1_HUMAN	alpha	Amine	Muscarinic
rACM1	ACM1_RAT	alpha	Amine	Muscarinic
HRH2	HRH2_HUMAN	alpha	Amine	Histamine
tB1AR_2VT4	ADRB1_MELGA	alpha	Amine	Adrenergic
tB1AR_wt	ADRB1_MELGA	alpha	Amine	Adrenergic
hB2AR_2RH1	ADRB2_HUMAN	alpha	Amine	Adrenergic
hB2AR_wt	ADRB2_HUMAN	alpha	Amine	Adrenergic
ADRA1A	ADA1A_HUMAN	alpha	Amine	Adrenergic
ADRA2A	ADA2A_HUMAN	alpha	Amine	Adrenergic
TAAR5	TAAR5_HUMAN	alpha	Amine	Trace amine
GPR50	Q7Z582_HUMAN	alpha	Melatonin	Orphan
MTNR1A	MTR1A_HUMAN	alpha	Melatonin	Melatonin
hMC4R	MC4R_HUMAN	alpha	MECA	Melanocortin
EDG7	LPAR3_HUMAN	alpha	MECA	Endothelial differentiation
gpbar_mouse	GPBAR_MOUSE	alpha	MECA	Bile acid receptor family
hCNR1	CNR1_HUMAN	alpha	MECA	Cannabinoid
hCNR2	CNR2_HUMAN	alpha	MECA	Cannabinoid
hAA2AR_3EML	AA2AR_HUMAN	alpha	MECA	Adenosin binding
hAA2AR_wt	AA2AR_HUMAN	alpha	MECA	Adenosin binding
sRHO_2Z73	OPSD_TODPA	alpha	Opsins	Rhodopsin
bRHO_1U19	OPSD_BOVIN	alpha	Opsins	Rhodopsin
hRHO	OPSD_HUMAN	alpha	Opsins	Rhodopsin
NTSR2	NTR2_HUMAN	beta	Peptide	Neurotensin
NPY2R	NPY2R_HUMAN	beta	Peptide	Neuropeptide Y
EDNRB	EDNRB_HUMAN	beta	Peptide	Endothelian related
NPFF1	NPFF1_HUMAN	beta	Peptide	Neuropeptide FF
TACR3	NK3R_HUMAN	beta	Peptide	Tachykinin
NPYR5	NPY5R_HUMAN	beta	Peptide	Cholecystokinin
CCKAR	CCKAR_HUMAN	beta	Peptide	Cholecystokinin
hV1AR	V1AR_HUMAN	beta	Peptide	Arginine vasopressin
hV2R	V2R_HUMAN	beta	Peptide	Arginine vasopressin
q5fb96_bommo	Q5FB96_BOMMO	beta	Peptide	Other peptide receptors
GALR1	GALR1_HUMAN	gamma	SOG	GALR
gp151_mouse	GP151_MOUSE	gamma	SOG	GALR
SS3R	SSR3_HUMAN	gamma	SOG	Somatostatin
OPRL1	Q6FGM5_HUMAN	gamma	SOG	Opioid
MCHR1	MCHR1_HUMAN	gamma	MCH	Melanin-concentrating hormone
CX3C1	CX3C1_HUMAN	gamma	Chemokine	Classic chemokines
CXCR5	CXCR5_HUMAN	gamma	Chemokine	Classic chemokines
hCCR5	CCR5_HUMAN	gamma	Chemokine	Classic chemokines
BDKRB2	BKRB2_HUMAN	gamma	Chemokine	Angiotensin/Bradykinin-related
LTB4R	LT4R1_HUMAN	gamma	Chemokine	BLT
CYSLTR2	CLTR2_HUMAN	gamma	Chemokine	Cysteinyl-leukotriene
MRGX2	MRGX2_HUMAN	Sigma	MAS-related	Mas-related
MRGD	MRGRD_HUMAN	Sigma	MAS-related	Mas-related
mrgb3_mouse	MRGB3_MOUSE	Sigma	MAS-related	Mas-related
hFSHR	FSHR_HUMAN	Sigma	Glycoprotein hormone receptors	Follicle-stimulating hormone
hLHCGR	LSHR_HUMAN	Sigma	Glycoprotein hormone receptors	Lutropin-choriogonadotropic hormone
rLHCGR	LSHR_RAT	Sigma	Glycoprotein hormone receptors	Lutropin-choriogonadotropic hormone
hTSHR	TSHR_HUMAN	Sigma	Glycoprotein hormone receptors	Thyrotropin
lgr4_human	LGR4_HUMAN	Sigma	Glycoprotein hormone receptors	Leucine-rich repeat-containing
lgr6_human	LGR6_HUMAN	Sigma	Glycoprotein hormone receptors	Leucine-rich repeat-containing
hP2RY1	P2RY1_HUMAN	Sigma	Purin receptor	Nucleotide
hP2Y12	P2Y12_HUMAN	Sigma	Purin receptor	Nucleotide
q8vfq7_mouse	Q8VFQ7_MOUSE	Olfactory	-	-
q8vg25_mouse	Q8VG23_MOUSE	Olfactory	-	-
